# Supplementary material for: Association of sleep behaviors, insulin resistance surrogates, and the risk of hypertension in Chinese adults with type 2 diabetes mellitus
Source: Front Endocrinol (Lausanne). 2023 Jul 20;14:1212878. doi: 10.3389/fendo.2023.1212878 (PMC10400317; doi:10.3389/fendo.2023.1212878)
Supplement: Supplementary file 1 [file Table_1.xlsx]

## Sheet: Sheet1
Supplementary table 1. Different patterns of blood parameters and diabetes duration according to sleep duration and midday napping
Group		Clinical parameters
		SBP		DBP		FPG		HbA1c
		R2	P value	R2	P value	R2	P value	R2	P value
Midday napping, minutes	0	0.0016	0.71	0.0071	0.016	0.038	1.5e-08	0.059	1.8e-12
	1–30	0.047	0.078	0.011	0.4	0.041	0.099	0.13	0.0025
	30–60	0.011	0.1	0.012	0.075	0.023	0.015	0.044	0.00075
	60–90	0.0011	0.51	0.027	0.0012	0.025	0.002	0.039	0.0001
	≥90	0.00037	0.79	0.094	0.0012	0.048	0.002	0.042	0.0041
Sleep duration, hours	<7	0.00014	0.76	0.016	0.00092	0.025	3.7e-05	0.041	8.1e-08
	7–9	0.0019	0.23	0.016	0.00042	0.036	8.7e-08	0.053	8.5e-11
	≥9	0.0041	0.31	0.013	0.067	0.053	0.0002	0.079	5e-06
Abbreviations: OR, odds ratio; CI, confidence interval; Q, quartile; IR, insulin resistance; TG/HDL-c, triglycerides/high-density lipoprotein cholesterol ratio; TyG index, triglyceride-glucose index; TyG-BMI, TyG index with body mass index; METS-IR, metabolic score for insulin resistance.
