# Supplementary material for: Association of sleep behaviors, insulin resistance surrogates, and the risk of hypertension in Chinese adults with type 2 diabetes mellitus
Source: Front Endocrinol (Lausanne). 2023 Jul 20;14:1212878. doi: 10.3389/fendo.2023.1212878 (PMC10400317; doi:10.3389/fendo.2023.1212878)
Supplement: Supplementary file 2 [file Table_2.xlsx]

## Sheet: Sheet1
Supplementary table 2. Correlation between SBP or DBP and clinical parameters
Clinical parameters	SBP/DBP	Correlation coefficients	P value
TyG index	SBP	0.145	<0.001
TyG-BMI	SBP	0.234	<0.001
METS-IR	SBP	0.161	<0.001
TG/HDL-c	SBP	0.109	<0.001
FPG	SBP	0.055	0.021
HbA1c	SBP	0.024	0.325
BMI	SBP	0.207	<0.001
TC	SBP	0.094	<0.001
LDL	SBP	0.028	0.243
HDL	SBP	0.018	0.465
TG	SBP	0.149	<0.001
TyG index	DBP	0.215	<0.001
TyG-BMI	DBP	0.294	<0.001
METS-IR	DBP	0.241	<0.001
TG/HDL-c	DBP	0.203	<0.001
FPG	DBP	0.087	<0.001
HbA1c	DBP	0.029	0.223
BMI	DBP	0.246	0.114
TC	DBP	0.039	0.11
LDL	DBP	0.114	<0.001
HDL	DBP	-0.096	<0.001
TG	DBP	0.221	<0.001
