# Supplementary material for: Association of sleep behaviors, insulin resistance surrogates, and the risk of hypertension in Chinese adults with type 2 diabetes mellitus
Source: Front Endocrinol (Lausanne). 2023 Jul 20;14:1212878. doi: 10.3389/fendo.2023.1212878 (PMC10400317; doi:10.3389/fendo.2023.1212878)
Supplement: Supplementary file 3 [file Table_3.xlsx]

## Sheet: Sheet1
Supplementary table 3. Logistic regression analyses of the four IR surrogates and the risk of hypertension
Variables	OR(95% CI)	P value
TyG index		0.034
Q1 (≤7.39)	Ref.
Q2 (7.39-7.81)	1.117(0.821-1.521)	0.481
Q3 (7.81-8.29)	0.738(0.511-1.066)	0.105
Q4 (≥7.89)	0.696(0.449-1.078)	0.104
TyG-BMI		0.435
Q1 (≤179.76)	Ref.
Q2 (179.76-203.06)	1.246(0.867-1.791)	0.235
Q3 (203.06-228.05)	1.458(0.925-2.299)	0.105
Q4 (≥228.05)	1.515(0.868-2.643)	0.144
TG/HDL-c		0.817
Q1 (≤0.71)	Ref.
Q2 (0.71-0.79)	1.086(0.793-1.487)	0.605
Q3 (0.79-1.24)	1.200(0.826-1.742)	0.34
Q4 (≥1.24)	1.178(0.749-1.851)	0.478
METS-IR		0.981
Q1 (≤41.86)	Ref.
Q2 (41.86-47.63)	1.051(0.738-1.497)	0.783
Q3 (47.63-53.89)	0.995(0.645-1.537)	0.984
Q4 (≥53.89)	0.982(0.576-1.675)	0.947
Abbreviations: OR, odds ratio; CI, confidence interval; Q, quartile; IR, insulin resistance; TG/HDL-c, triglycerides/high-density lipoprotein cholesterol ratio; TyG index, triglyceride-glucose index; TyG-BMI, TyG index with body mass index; METS-IR, metabolic score for insulin resistance.
